# Supplementary material for: Genome-Wide Analysis of Anthocyanin Biosynthesis Regulatory WD40 Gene FcTTG1 and Related Family in Ficus carica L
Source: Front Plant Sci. 2022 Jul 14;13:948084. doi: 10.3389/fpls.2022.948084 (PMC9334019; doi:10.3389/fpls.2022.948084)
Supplement: Supplementary file 5 [file Table_1.XLS]

## Sheet: Sheet1
Supplementary Table S1. Primers used in this study
Name	Forward (5’-3’)	Reverse (5’-3’)
FcTTG1	ATGGAGAACACGACGCAGGAAT	GGGTCAAACTTTCAGAAGCTGAA
qFcTTG1	GCCGTCCTCAACAACAGCAA	CGGCAGAAACGGAGGCGAAA
18S	TCAAGGAAAGACAACGAGACGAT	GGATTCTGCAATTCACACCAAG
pGBD-FcTTG1	catatggccatggaggccgaattcATGGAGAACACGACGCAGGA	gccgctgcaggtcgacggatccTCAAACTTTCAGAAGCTGAA
pGAD-MYB114	gccagtgaattccacccgggATGCACAGCATAAACTGCGT	ttcatctgcagctcgagctcTTAATTTCCTTGGTCGAGAT
pGAD-MYB123	gccagtgaattccacccgggATGGGAAGAAATCCATGTTG	ttcatctgcagctcgagctcGGATCCATCGATAGTACTGT
pGAD-FcbHLH1	gccgctgcaggtcgacgggATGAGTGAAAAATTTTGGGT	ttcatctgcagctcgagctcTCATTTCGAAAAAGCAGCCA
pGAD-FcbHLH42	gccgctgcaggtcgacgggATGGCTGCACCGCCGAGTGG	ttcatctgcagctcgagctcTTATCTCCAAGTGTCACTGTGG
pGAD-FcMYC2	gccgctgcaggtcgacgggATGAGCTCCTCCGATCTCTC	ttcatctgcagctcgagctcTTATCGGGCAACGCCGCCGA
SPYNE-FcTTG1	agaacacgggggactctagaATGGAGAACACGACGCAGGA	acagtactatcgatggatccTCAAACTTTCAGAAGCTGAA
SPYCE-MYB114	agaacacgggggactctagaATGCACAGCATAAACTGCGT	catcccgggagcggtaccATTTCCTTGGTCGAGATCCC
SPYCE-MYB123	agaacacgggggactctagaATGGGAAGAAATCCATGTTG	catcccgggagcggtaccGGATCCATCGATAGTACTGT
SPYCE-FcbHLH42	agaacacgggggactctagaATGGCTGCACCGCCGAGTG	catcccgggagcggtacctcTCCAAGTGTCACTGTGGGGT
