# Supplementary material for: Genome-Wide Analysis of Anthocyanin Biosynthesis Regulatory WD40 Gene FcTTG1 and Related Family in Ficus carica L
Source: Front Plant Sci. 2022 Jul 14;13:948084. doi: 10.3389/fpls.2022.948084 (PMC9334019; doi:10.3389/fpls.2022.948084)
Supplement: Supplementary file 6 [file Table_2.XLS]

## Sheet: Sheet2
Supplementary Table 2. Characteristic features of 204 FcWD40s
No.	Gene ID	Gene name	Acid length (aa)	Gene length (bp)	Start position (bp)	End positio(bp)	Molecular Weight (kDa)	PI	Exons	Introns	Phylogenetic cluster	Localization	Number of WDR motifs
1	FCD_00021148	FcWD40-1	456	4533	309777	314310	50703.7	9.63	9	8	I	cytoplasmic	6
2	FCD_00021192	FcWD40-2	502	5155	696283	701438	55496.1	5.55	8	7	Ⅳ	nuclear	5
3	FCD_00031138	FcWD40-3	348	2374	32001	34375	36943.4	7.92	3	2	Ⅳ	cytoplasmic	5
4	FCD_00005521	FcWD40-4	466	5325	798718	804043	50777.4	6.54	15	14	Ⅲ	cytoplasmic	5
5	FCD_00005666	FcWD40-5	464	1394	1856901	1858295	52677.5	8.5	1	0	I	endoplasmic reticulum	7
6	FCD_00005668	FcWD40-6	455	2006	1869653	1871659	49466.5	8.47	2	1	I	nuclear	7
7	FCD_00012566	FcWD40-7	757	5968	381210	387178	85823.1	6.66	15	14	I	nuclear	6
8	FCD_00006567	FcWD40-8	345	1037	1166644	1167681	38246.3	7.28	1	0	Ⅳ	nuclear	7
9	FCD_00029227	FcWD40-9	709	5151	93056	98207	79812.9	7.1	14	13	I	nuclear	6
10	FCD_00003127	FcWD40-10	349	4188	1309822	1314010	39082.1	8.82	9	8	Ⅳ	nuclear	5
11	FCD_00003160	FcWD40-11	1134	10817	1549004	1559821	124890	7.19	27	26	Ⅳ	cytoplasmic	10
12	FCD_00003199	FcWD40-12	989	6418	1764834	1771252	110578	5.8	21	20	Ⅳ	endoplasmic reticulum	6
13	FCD_00003263	FcWD40-13	895	3870	2064559	2068429	99953.6	6.59	7	6	Ⅳ	cytoplasmic	10
14	FCD_00003275	FcWD40-14	403	2248	2158310	2160558	44153.6	4.29	7	6	I	nuclear	7
15	FCD_00003341	FcWD40-15	917	9214	2670261	2679475	103453	4.65	26	25	Ⅳ	cytoplasmic	4
16	FCD_00003342	FcWD40-16	344	2575	2681577	2684152	38969.8	6.5	10	9	Ⅳ	cytoplasmic	6
17	FCD_00003344	FcWD40-17	304	2288	2688998	2691286	34287.5	6.34	9	8	Ⅳ	cytoplasmic	5
18	FCD_00005794	FcWD40-18	509	4965	689552	694517	56987.9	4.76	13	12	Ⅱ	cytoplasmic	5
19	FCD_00005808	FcWD40-19	1239	7363	765957	773320	134258	6.13	12	11	Ⅴc	cytoplasmic	5
20	FCD_00006017	FcWD40-20	676	5155	1953304	1958459	76044.4	6.89	13	12	I	nuclear	6
21	FCD_00017869	FcWD40-21	447	3971	353479	357450	50105.9	4.84	15	14	Ⅱ	cytoplasmic	6
22	FCD_00017902	FcWD40-22	1288	13433	555482	568915	142863	8.84	24	23	Ⅴc	endoplasmic reticulum	4
23	FCD_00000312	FcWD40-23	784	6989	1771505	1778494	86330.6	7.64	20	19	I	nuclear	7
24	FCD_00000387	FcWD40-24	523	3449	2296835	2300284	58579.3	6.09	5	4	Ⅳ	cytoplasmic	7
25	FCD_00000388	FcWD40-25	755	5586	2302180	2307766	81742.3	7.31	15	14	Ⅴc	nuclear	3
26	FCD_00000396	FcWD40-26	662	3475	2347041	2350516	72941	5.69	8	7	Ⅳ	nuclear	6
27	FCD_00000600	FcWD40-27	569	2185	3617602	3619787	63989.5	6.3	3	2	Ⅱ	nuclear	5
28	FCD_00000640	FcWD40-28	3628	17813	3857058	3874871	403529	6.13	19	18	Ⅴa	plasma membrane	5
29	FCD_00000680	FcWD40-29	433	3429	4141735	4145164	46889.7	5.72	11	10	Ⅴb	cytoplasmic	4
30	FCD_00000696	FcWD40-30	335	2659	4230432	4233091	36699.2	7.69	3	2	Ⅳ	cytoplasmic	7
31	FCD_00013516	FcWD40-31	300	6628	81427	88055	33829.4	8.91	8	7	Ⅳ	cytoplasmic	5
32	FCD_00013656	FcWD40-32	534	5535	872835	878370	58282	9.82	12	11	Ⅴb	plasma membrane	7
33	FCD_00006922	FcWD40-33	392	3152	103455	106607	43195.2	4.45	8	7	Ⅳ	nuclear	3
34	FCD_00007030	FcWD40-34	365	1097	832786	833883	40355.1	9.89	1	0	Ⅴc	cytoplasmic	3
35	FCD_00007043	FcWD40-35	479	5748	929885	935633	53846.1	8.5	11	10	Ⅱ	nuclear	6
36	FCD_00007058	FcWD40-36	404	3030	1028008	1031038	45350	4.41	6	5	Ⅲ	cytoplasmic	6
37	FCD_00007102	FcWD40-37	559	3755	1330039	1333794	61857.9	4.33	6	5	Ⅴc	cytoplasmic	7
38	FCD_00009487	FcWD40-38	404	4104	670388	674492	44640	8.64	9	8	Ⅴc	mitochondrial	6
39	FCD_00014430	FcWD40-39	502	1508	1092650	1094158	55258.2	9.47	1	0	Ⅲ	cytoplasmic	7
40	FCD_00023276	FcWD40-40	1332	9328	186234	195562	147676	6.44	22	21	I	endoplasmic reticulum	10
41	FCD_00027585	FcWD40-41	400	3837	117184	121021	43827.8	8.18	6	5	Ⅳ	cytoplasmic	7
42	FCD_00024216	FcWD40-42	635	9641	133457	143098	70519.4	5.57	21	20	Ⅳ	cytoplasmic	3
43	FCD_00032546	FcWD40-43	487	6594	263304	269898	54742.1	8.21	12	11	Ⅳ	nuclear	6
44	FCD_00019020	FcWD40-44	1316	7935	788720	796655	148002	6.99	9	8	Ⅳ	cytoplasmic	6
45	FCD_00019021	FcWD40-45	1219	4701	801145	805846	136362	7.12	3	2	Ⅳ	cytoplasmic	6
46	FCD_00019030	FcWD40-46	470	6564	899067	905631	52726.2	8.42	12	11	Ⅳ	nuclear	5
47	FCD_00002487	FcWD40-47	1599	7494	58912	66406	177424	7.51	18	17	I	endoplasmic reticulum	5
48	FCD_00002700	FcWD40-48	447	1343	1520495	1521838	48724.7	9.2	1	0	I	nuclear	6
49	FCD_00002931	FcWD40-49	331	1325	3042994	3044319	35985.2	10.46	3	2	I	nuclear	3
50	FCD_00011284	FcWD40-50	368	3305	200980	204285	40077.8	6.78	9	8	Ⅴb	cytoplasmic	4
51	FCD_00021433	FcWD40-51	898	7563	592056	599619	97844.7	6.86	12	11	Ⅳ	cytoplasmic	12
52	FCD_00025024	FcWD40-52	448	4695	116486	121181	49172.9	6.7	12	11	Ⅴb	nuclear	6
53	FCD_00006805	FcWD40-53	509	3933	1268841	1272774	55840.5	9.44	10	9	I	nuclear	7
54	FCD_00026476	FcWD40-54	1054	9816	131740	141556	114984	7.03	21	20	I	endoplasmic reticulum	6
55	FCD_00004849	FcWD40-55	326	3707	1686806	1690513	35799.8	4.65	8	7	I	cytoplasmic	5
56	FCD_00004869	FcWD40-56	1070	7883	1817743	1825626	119402	6.21	10	9	I	nuclear	6
57	FCD_00004949	FcWD40-57	1461	7170	2400517	2407687	160856	6.35	9	8	Ⅳ	endoplasmic reticulu	3
58	FCD_00018555	FcWD40-58	593	4305	575617	579922	65412.5	5.1	7	6	Ⅳ	nuclear	7
59	FCD_00022815	FcWD40-59	316	4232	318117	322349	35277.3	6.22	10	9	Ⅲ	cytoplasmic	6
60	FCD_00005222	FcWD40-60	538	4703	1243807	1248510	58237.5	7.56	12	11	Ⅲ	mitochondrial	3
61	FCD_00005340	FcWD40-61	945	5456	2217811	2223267	104997	7.25	12	11	Ⅳ	cytoplasmic	15
62	FCD_00017267	FcWD40-62	455	2553	81130	83683	50548.4	8.85	6	5	I	nuclear	6
63	FCD_00007472	FcWD40-63	401	4195	293688	297883	44778.9	4.6	9	8	Ⅳ	cytoplasmic	7
64	FCD_00023546	FcWD40-64	331	3598	92060	95658	36508.3	8.06	10	9	Ⅳ	cytoplasmic	5
65	FCD_00025005	FcWD40-65	584	1754	595004	596758	66053.9	7.18	1	0	Ⅳ	cytoplasmic	7
66	FCD_00023506	FcWD40-66	565	3852	501310	505162	62585.2	7.19	5	4	Ⅱ	nuclear	5
67	FCD_00032617	FcWD40-67	1133	9283	190403	199686	124881	6.84	25	24	Ⅳ	cytoplasmic	10
68	FCD_00019133	FcWD40-68	330	2468	1109004	1111472	36226.5	7.24	2	1	Ⅳ	cytoplasmic	7
69	FCD_00019142	FcWD40-69	519	4955	1182165	1187120	56358.8	6.82	11	10	Ⅴb	vacuolar	6
70	FCD_00007177	FcWD40-70	380	4116	468509	472625	41965.3	8.13	11	10	Ⅲ	mitochondrial	6
71	FCD_00025998	FcWD40-71	473	3003	34821	37824	53321.3	5.23	9	8	Ⅱ	cytoplasmic	4
72	FCD_00026008	FcWD40-72	311	4175	98067	102242	34876.2	6.37	11	10	Ⅳ	cytoplasmic	5
73	FCD_00015493	FcWD40-73	370	4285	241537	245822	41430.9	6.4	14	13	Ⅳ	cytoplasmic	6
74	FCD_00029292	FcWD40-74	619	7460	11390	18850	69633.9	7.48	13	12	Ⅴa	cytoplasmic	4
75	FCD_00020573	FcWD40-75	471	6794	238586	245380	51897.2	8.48	15	14	Ⅴc	nuclear	6
76	FCD_00024817	FcWD40-76	541	1702	496045	497747	60973.2	8.3	2	1	Ⅲ	cytoplasmic	7
77	FCD_00026239	FcWD40-77	482	1679	70621	72300	54358.6	6.95	5	4	Ⅲ	endoplasmic reticulum	4
78	FCD_00034572	FcWD40-78	326	2705	106629	109334	35744.9	6.8	7	6	Ⅱ	cytoplasmic	7
79	FCD_00008355	FcWD40-79	413	2176	141323	143499	45241.2	8.16	4	3	I	cytoplasmic	4
80	FCD_00008436	FcWD40-80	1135	8373	616055	624428	125250	7.39	25	24	Ⅳ	cytoplasmic	12
81	FCD_00002053	FcWD40-81	553	4669	742658	747327	62238.9	8.77	12	11	Ⅲ	nuclear	5
82	FCD_00002472	FcWD40-82	1265	13803	2931059	2944862	143599	7.14	27	26	I	plasma membrane	6
83	FCD_00001070	FcWD40-83	900	11724	1355173	1366897	97519.1	7.66	19	18	Ⅳ	cytoplasmic	6
84	FCD_00001407	FcWD40-84	486	3924	3275647	3279571	54859.7	6.78	6	5	Ⅴc	cytoplasmic	7
85	FCD_00014098	FcWD40-85	790	5859	836240	842099	89172.9	6.58	18	17	Ⅲ	nuclear	6
86	FCD_00004348	FcWD40-86	503	4479	490155	494634	54589.9	5.95	16	15	Ⅳ	nuclear	6
87	FCD_00004502	FcWD40-87	397	1193	1320611	1321804	43570.2	5.71	1	0	Ⅳ	cytoplasmic	5
88	FCD_00004574	FcWD40-88	464	4388	1720043	1724431	50704.1	8.12	9	8	I	cytoplasmic	4
89	FCD_00015781	FcWD40-89	805	5839	431824	437663	87137	7.28	10	9	Ⅴc	nuclear	6
90	FCD_00024538	FcWD40-90	1220	9597	292092	301689	136759	6.59	23	22	Ⅲ	nuclear	6
91	FCD_00009845	FcWD40-91	459	3586	223514	227100	51804.7	4.8	6	5	Ⅴa	cytoplasmic	6
92	FCD_00009877	FcWD40-92	463	2072	424796	426868	52479.9	9.37	8	7	I	nuclear	6
93	FCD_00009899	FcWD40-93	412	3582	554641	558223	45714.4	7.79	5	4	I	mitochondrial	6
94	FCD_00016169	FcWD40-94	455	3246	58124	61370	50674.2	7.88	5	4	I	nuclear	7
95	FCD_00016179	FcWD40-95	1173	9041	134309	143350	129639	7.08	26	25	Ⅳ	nuclear	11
96	FCD_00016200	FcWD40-96	534	6043	266386	272429	57993.6	6.06	15	14	Ⅲ	cytoplasmic	8
97	FCD_00009680	FcWD40-97	339	2257	350867	353124	38184.4	4.61	2	1	Ⅲ	nuclear	5
98	FCD_00009702	FcWD40-98	863	5412	442262	447674	95842	6.75	16	15	I	cytoplasmic	4
99	FCD_00009754	FcWD40-99	704	5083	761542	766625	78531.4	6	8	7	Ⅲ	nuclear	7
100	FCD_00001580	FcWD40-100	510	3513	1244704	1248217	56033.6	7.14	8	7	Ⅳ	nuclear	5
101	FCD_00001642	FcWD40-101	302	908	1618255	1619163	32709.5	5.5	1	0	I	cytoplasmic	6
102	FCD_00001777	FcWD40-102	338	4070	2501036	2505106	37277.5	6.12	10	9	Ⅳ	cytoplasmic	6
103	FCD_00001783	FcWD40-103	508	3605	2529892	2533497	56035.5	8.37	16	15	Ⅲ	nuclear	7
104	FCD_00025360	FcWD40-104	435	3735	186244	189979	47782.4	5.98	13	12	Ⅳ	cytoplasmic	7
105	FCD_00019948	FcWD40-105	452	4979	196484	201463	51727.4	10.03	16	15	Ⅳ	nuclear	7
106	FCD_00011667	FcWD40-106	551	4658	307100	311758	62177.6	10.28	9	8	Ⅴb	nuclear	5
107	FCD_00011688	FcWD40-107	366	3579	474927	478506	40754.7	7.21	8	7	Ⅳ	mitochondrial	6
108	FCD_00029669	FcWD40-108	1397	12767	61153	73920	153885	6.51	22	21	Ⅴb	cytoplasmic	7
109	FCD_00017486	FcWD40-109	654	3731	850018	853749	73280.7	6.11	7	6	Ⅲ	nuclear	6
110	FCD_00006060	FcWD40-110	325	2733	397243	399976	35601.5	6.67	2	1	Ⅳ	nuclear	7
111	FCD_00006219	FcWD40-111	634	6420	1778994	1785414	71249.3	6.39	14	13	Ⅳ	cytoplasmic	8
112	FCD_00008591	FcWD40-112	333	3467	326791	330258	36901.5	6.63	11	10	Ⅳ	cytoplasmic	6
113	FCD_00023705	FcWD40-113	491	1475	329866	331341	54036.2	8.77	1	0	I	nuclear	7
114	FCD_00013105	FcWD40-114	431	3489	764177	767666	47825.2	7.18	5	4	Ⅳ	mitochondrial	6
115	FCD_00012351	FcWD40-115	1116	9322	114977	124299	120722	4.9	22	21	Ⅳ	nuclear	7
116	FCD_00012387	FcWD40-116	417	1253	401544	402797	45315.1	8.82	1	0	Ⅲ	cytoplasmic	6
117	FCD_00017665	FcWD40-117	878	6201	400660	406861	98058	7.28	18	17	Ⅴb	Golgi	9
118	FCD_00010908	FcWD40-118	422	1268	1348540	1349808	46506.4	7.97	1	0	I	nuclear	6
119	FCD_00014744	FcWD40-119	439	4483	37764	42247	48117.1	7.46	14	13	I	cytoplasmic	6
120	FCD_00026737	FcWD40-120	965	5444	146156	151600	106292	6.35	12	11	Ⅴb	nuclear	6
121	FCD_00024699	FcWD40-121	471	4292	661683	665975	52325.8	7.52	6	5	Ⅳ	nuclear	6
122	FCD_00026979	FcWD40-122	609	5065	34310	39375	65658.7	6.83	6	5	Ⅴb	cytoplasmic	11
123	FCD_00030757	FcWD40-123	875	12184	150845	163029	97158.9	7.35	30	29	Ⅱ	cytoplasmic	6
124	FCD_00003879	FcWD40-124	444	3630	202395	206025	48966.9	6.51	9	8	Ⅳ	cytoplasmic	5
125	FCD_00003962	FcWD40-125	507	4495	654431	658926	56149.2	4.93	15	14	Ⅳ	cytoplasmic	7
126	FCD_00004035	FcWD40-126	450	3977	1034502	1038479	49731.7	8.22	8	7	Ⅴa	cytoplasmic	8
127	FCD_00004051	FcWD40-127	861	6587	1122700	1129287	94906.9	7.75	14	13	Ⅴa	nuclear	4
128	FCD_00009096	FcWD40-128	3081	21713	983514	1005227	345398	6.67	40	39	Ⅳ	endoplasmic reticulum	4
129	FCD_00009147	FcWD40-129	640	7822	1468262	1476084	71145.7	6.47	15	14	Ⅴc	nuclear	4
130	FCD_00008784	FcWD40-130	488	1466	196235	197701	53493.9	8.61	1	0	Ⅲ	mitochondrial	6
131	FCD_00003466	FcWD40-131	409	4479	352846	357325	44754.3	7.52	15	14	Ⅳ	nuclear	6
132	FCD_00003534	FcWD40-132	332	1508	736743	738251	36915.4	7.69	6	5	I	cytoplasmic	2
133	FCD_00010213	FcWD40-133	1083	6644	29815	36459	119736	6.79	25	24	Ⅳ	cytoplasmic	11
134	FCD_00010215	FcWD40-134	1112	7954	46332	54286	123020	5.42	27	26	Ⅳ	cytoplasmic	13
135	FCD_00010270	FcWD40-135	955	4180	403701	407881	105609	5.66	7	6	Ⅲ	cytoplasmic	6
136	FCD_00007759	FcWD40-136	921	7659	758609	766268	101337	6.91	19	18	I	cytoplasmic	7
137	FCD_00007834	FcWD40-137	315	5803	1286956	1292759	34752.2	6.71	11	10	Ⅱ	mitochondrial	4
138	FCD_00022030	FcWD40-138	731	4548	523211	527759	81388.6	6.77	9	8	Ⅲ	nuclear	10
139	FCD_00022043	FcWD40-139	2244	13473	608307	621780	248317	6.75	16	15	I	cytoplasmic	6
140	FCD_00021276	FcWD40-140	537	2731	368494	371225	60804.3	8.22	2	1	I	nuclear	7
141	FCD_00028451	FcWD40-141	220	5025	154668	159693	23520	5.19	11	10	Ⅳ	cytoplasmic	5
142	FCD_00024835	FcWD40-142	753	9296	154601	163897	81952.1	6.55	19	18	I	nuclear	5
143	FCD_00011120	FcWD40-143	523	7155	397457	404612	56574	6.09	18	17	Ⅱ	cytoplasmic	7
144	FCD_00017729	FcWD40-144	440	6219	272466	278685	50115.5	5.43	10	9	Ⅱ	cytoplasmic	5
145	FCD_00017799	FcWD40-145	799	8885	927988	936873	86867.7	8.02	19	18	Ⅳ	nuclear	5
146	FCD_00026625	FcWD40-146	546	3939	211933	215872	60704.6	6.51	5	4	Ⅳ	cytoplasmic	7
147	FCD_00029378	FcWD40-147	519	3057	219639	222696	56613.9	4.48	3	2	Ⅳ	nuclear	6
148	FCD_00013355	FcWD40-148	692	4416	102636	107052	75634.7	6.78	13	12	Ⅴc	cytoplasmic	4
149	FCD_00013415	FcWD40-149	1735	11066	436186	447252	194577	6.9	25	24	Ⅲ	nuclear	7
150	FCD_00023355	FcWD40-150	420	4737	293787	298524	46418.2	10.41	14	13	Ⅲ	nuclear	4
151	FCD_00020245	FcWD40-151	350	4568	101520	106088	38042.1	5.56	7	6	Ⅱ	cytoplasmic	5
152	FCD_00020299	FcWD40-152	947	5837	703687	709524	104369	6.41	7	6	Ⅲ	nuclear	7
153	FCD_00034641	FcWD40-153	789	24074	142295	166369	87645.6	6.69	32	31	I	nuclear	5
154	FCD_00029261	FcWD40-154	392	1951	94629	96580	41603.9	5.21	3	2	Ⅳ	cytoplasmic	5
155	FCD_00029262	FcWD40-155	242	728	107695	108423	25971.2	5.82	1	0	Ⅳ	cytoplasmic	3
156	FCD_00029337	FcWD40-156	226	1199	33237	34436	24515.6	6.43	5	4	I	cytoplasmic	5
157	FCD_00034051	FcWD40-157	953	6375	60551	66926	106353	6.25	8	7	I	nuclear	7
158	FCD_00012308	FcWD40-158	558	5718	1128050	1133768	61600.6	4.4	18	17	Ⅲ	cytoplasmic	6
159	FCD_00022954	FcWD40-159	201	908	278009	278917	22061	5.15	4	3	I	cytoplasmic	3
160	FCD_00022956	FcWD40-160	223	974	288545	289519	24309.5	4.93	4	3	I	cytoplasmic	5
161	FCD_00022960	FcWD40-161	191	966	309631	310597	20728.4	6.22	4	3	I	cytoplasmic	3
162	FCD_00022965	FcWD40-162	236	1101	354218	355319	26030.5	5.56	5	4	I	cytoplasmic	5
163	FCD_00022967	FcWD40-163	201	899	362532	363431	21691.6	6.22	4	3	I	cytoplasmic	3
164	FCD_00022977	FcWD40-164	219	969	432577	433546	24293.8	8.21	4	3	I	cytoplasmic	5
165	FCD_00022981	FcWD40-165	239	3999	462688	466687	25937.3	5.01	5	4	I	cytoplasmic	5
166	FCD_00022982	FcWD40-166	202	988	467730	468718	22119.9	5.85	4	3	I	cytoplasmic	4
167	FCD_00022987	FcWD40-167	255	1081	493011	494092	27935.7	6.07	4	3	I	cytoplasmic	4
168	FCD_00022990	FcWD40-168	240	1091	512100	513191	26481.1	6.7	4	3	I	cytoplasmic	4
169	FCD_00028149	FcWD40-169	302	908	217353	218261	32689.5	5.97	1	0	I	cytoplasmic	6
170	FCD_00028157	FcWD40-170	2563	13413	295590	309003	282697	6.69	16	15	I	cytoplasmic	6
171	FCD_00016110	FcWD40-171	555	5089	892713	897802	62122.8	10.07	7	6	Ⅲ	nuclear	6
172	FCD_00010713	FcWD40-172	317	1859	1118491	1120350	33794.8	6.26	2	1	Ⅲ	cytoplasmic	7
173	FCD_00010729	FcWD40-173	380	3785	1247120	1250905	41056.2	4.95	13	12	Ⅲ	cytoplasmic	4
174	FCD_00008131	FcWD40-174	380	3804	63457	67261	41061.1	4.95	13	12	Ⅲ	cytoplasmic	4
175	FCD_00008164	FcWD40-175	503	5348	312897	318245	55872	6.46	15	14	Ⅲ	nuclear	6
176	FCD_00008174	FcWD40-176	478	4561	396427	400988	52994.6	5.12	12	11	Ⅲ	nuclear	5
177	FCD_00008274	FcWD40-177	1556	6974	1096441	1103415	174695	7.13	10	9	I	nuclear	5
178	FCD_00017081	FcWD40-178	987	5578	360235	365813	109316	5.63	14	13	I	endoplasmic reticulum	5
179	FCD_00019855	FcWD40-179	991	12470	91584	104054	111823	5.16	26	25	Ⅳ	mitochondrial	7
180	FCD_00019898	FcWD40-180	883	9823	419970	429793	96813.1	7.94	19	18	I	nuclear	6
181	FCD_00010987	FcWD40-181	499	5281	411340	416621	56284.7	7.21	16	15	Ⅳ	cytoplasmic	7
182	FCD_00011068	FcWD40-182	1084	6685	905472	912157	119776	6.79	25	24	Ⅳ	cytoplasmic	12
183	FCD_00011069	FcWD40-183	1112	7225	922552	929777	123036	5.55	26	25	Ⅳ	cytoplasmic	13
184	FCD_00029456	FcWD40-184	961	3650	363476	367126	105659	7.32	7	6	Ⅲ	nuclear	6
185	FCD_00030310	FcWD40-185	317	1880	42172	44052	33828.8	6.18	2	1	Ⅲ	cytoplasmic	7
186	FCD_00032295	FcWD40-186	219	970	21862	22832	24270.8	8.2	4	3	I	cytoplasmic	5
187	FCD_00032303	FcWD40-187	198	888	86258	87146	21338.1	5.49	4	3	I	cytoplasmic	4
188	FCD_00032307	FcWD40-188	223	974	114007	114981	24309.5	4.93	4	3	I	cytoplasmic	5
189	FCD_00032318	FcWD40-189	223	968	166976	167944	24290.5	4.93	4	3	I	cytoplasmic	5
190	FCD_00033293	FcWD40-190	1219	4703	85373	90076	136376	7.12	3	2	Ⅳ	cytoplasmic	6
191	FCD_00033294	FcWD40-191	1219	7953	94582	102535	136558	7.04	6	5	Ⅳ	cytoplasmic	6
192	FCD_00033691	FcWD40-192	1043	8854	156602	165456	114055	7.11	11	10	Ⅴb	cytoplasmic	7
193	FCD_00034961	FcWD40-193	971	6661	9784	16445	108810	7.07	10	9	I	nuclear	5
194	FCD_00035113	FcWD40-194	350	4579	10428	15007	38042.1	5.56	7	6	Ⅱ	cytoplasmic	5
195	FCD_00035146	FcWD40-195	814	13473	79161	92634	90306.1	8.98	20	19	Ⅲ	nuclear	6
196	FCD_00035312	FcWD40-196	465	3091	9521	12612	52290.3	6.68	8	7	Ⅳ	Golgi	5
197	FCD_00035840	FcWD40-197	739	5836	25597	31433	82356	6.9	9	8	Ⅲ	nuclear	5
198	FCD_00036178	FcWD40-198	435	3970	14500	18470	48663.3	4.77	14	13	Ⅱ	cytoplasmic	7
199	FCD_00036279	FcWD40-199	476	3005	77397	80402	53586.5	5.34	9	8	Ⅱ	cytoplasmic	4
200	FCD_00036521	FcWD40-200	502	1508	25346	26854	55258.2	9.47	1	0	I	cytoplasmic	7
201	FCD_00037277	FcWD40-201	676	5557	103165	108722	75846.5	7.93	14	13	I	nuclear	6
202	FCD_00037980	FcWD40-202	253	4534	1063	5597	27885.7	6.5	4	3	I	mitochondrial	3
203	FCD_00037982	FcWD40-203	237	10929	9806	20735	25675.8	6.7	5	4	I	cytoplasmic	4
204	FCD_00037983	FcWD40-204	189	993	29350	30343	20670.1	6.09	4	3	I	cytoplasmic	2
