# Supplementary material for: Genome-Wide Analysis of Anthocyanin Biosynthesis Regulatory WD40 Gene FcTTG1 and Related Family in Ficus carica L
Source: Front Plant Sci. 2022 Jul 14;13:948084. doi: 10.3389/fpls.2022.948084 (PMC9334019; doi:10.3389/fpls.2022.948084)
Supplement: Supplementary file 7 [file Table_3.XLS]

## Sheet: Sheet1
Supplementary Table S3. Syntenic relationships of WD40s among diverse species
No.	Ficus carica	Ficus hispida	No.	Ficus carica	Ficus microcarpa
1	FCD_00021148	Fh.01G0003160	1	FCD_00021192	Fm.01G0004990
2	FCD_00021192	Fh.01G0003470	2	FCD_00005521	Fm.01G0017870
3	FCD_00031138	Fh.01G0004360	3	FCD_00005666	Fm.01G0016590
4	FCD_00005521	Fh.01G0016380	4	FCD_00005668	Fm.01G0016560
5	FCD_00005668	Fh.01G0014900	5	FCD_00012566	Fm.01G0010180
6	FCD_00012566	Fh.01G0008980	6	FCD_00006567	Fm.13G0005480
7	FCD_00006567	Fh.01G0021870	7	FCD_00003127	Fm.01G0013770
8	FCD_00003127	Fh.01G0012590	8	FCD_00003160	Fm.01G0014230
9	FCD_00003160	Fh.01G0012960	9	FCD_00003199	Fm.01G0014580
10	FCD_00003199	Fh.01G0013270	10	FCD_00003263	Fm.01G0015080
11	FCD_00003263	Fh.01G0013780	11	FCD_00003275	Fm.01G0015160
12	FCD_00003341	Fh.01G0014240	12	FCD_00003341	Fm.01G0015940
13	FCD_00005794	Fh.01G0018210	13	FCD_00003342	Fm.01G0015950
14	FCD_00006017	Fh.01G0020160	14	FCD_00005794	Fm.01G0019810
15	FCD_00017869	Fh.01G0010300	15	FCD_00005808	Fm.01G0019940
16	FCD_00017902	Fh.01G0010040	16	FCD_00017869	Fm.01G0011370
17	FCD_00000312	Fh.10G0006550	17	FCD_00017902	Fm.01G0011070
18	FCD_00000387	Fh.10G0005920	18	FCD_00000312	Fm.10G0007590
19	FCD_00000388	Fh.10G0005910	19	FCD_00000387	Fm.10G0006850
20	FCD_00000396	Fh.10G0005850	20	FCD_00000388	Fm.10G0006840
21	FCD_00000600	Fh.10G0004350	21	FCD_00000396	Fm.10G0006780
22	FCD_00000640	Fh.10G0004070	22	FCD_00000600	Fm.10G0004660
23	FCD_00000680	Fh.10G0003760	23	FCD_00000680	Fm.10G0003970
24	FCD_00000696	Fh.10G0003630	24	FCD_00000696	Fm.10G0003530
25	FCD_00013516	Fh.09G0009080	25	FCD_00013516	Fm.09G0010380
26	FCD_00006922	Fh.10G0010960	26	FCD_00006922	Fm.10G0012010
27	FCD_00007030	Fh.10G0010190	27	FCD_00007030	Fm.10G0011000
28	FCD_00007043	Fh.10G0010080	28	FCD_00007043	Fm.10G0010890
29	FCD_00007058	Fh.10G0009970	29	FCD_00007058	Fm.10G0010760
30	FCD_00007102	Fh.10G0009550	30	FCD_00007102	Fm.10G0010100
31	FCD_00009487	Fh.10G0011870	31	FCD_00009487	Fm.10G0012940
32	FCD_00023276	Fh.10G0000510	32	FCD_00023276	Fm.10G0000560
33	FCD_00024216	Fh.10G0014510	33	FCD_00024216	Fm.10G0016040
34	FCD_00032546	Fh.10G0015750	34	FCD_00032546	Fm.10G0017730
35	FCD_00019020	Fh.10G0015820	35	FCD_00002931	Fm.11G0004780
36	FCD_00002487	Fh.05G0018030	36	FCD_00011284	Fm.11G0009540
37	FCD_00002931	Fh.11G0004330	37	FCD_00011284	Fm.11G0009920
38	FCD_00011284	Fh.11G0008930	38	FCD_00021433	Fm.11G0010860
39	FCD_00021433	Fh.11G0009970	39	FCD_00025024	Fm.11G0017020
40	FCD_00006805	Fh.12G0014580	40	FCD_00006805	Fm.12G0015420
41	FCD_00004849	Fh.12G0012210	41	FCD_00004849	Fm.12G0012610
42	FCD_00004869	Fh.12G0012400	42	FCD_00004869	Fm.12G0012780
43	FCD_00004949	Fh.12G0013000	43	FCD_00004949	Fm.12G0013600
44	FCD_00018555	Fh.13G0006930	44	FCD_00018555	Fm.13G0008870
45	FCD_00022815	Fh.13G0009360	45	FCD_00022815	Fm.13G0011000
46	FCD_00005222	Fh.13G0015930	46	FCD_00005222	Fm.13G0017730
47	FCD_00005340	Fh.13G0014690	47	FCD_00017267	Fm.13G0013340
48	FCD_00017267	Fh.13G0011710	48	FCD_00007472	Fm.13G0014740
49	FCD_00023546	Fh.02G0003170	49	FCD_00025005	Fm.02G0004310
50	FCD_00025005	Fh.02G0004000	50	FCD_00023506	Fm.02G0008500
51	FCD_00032617	Fh.14G0000430	51	FCD_00019133	Fm.06G0011510
52	FCD_00019133	Fh.06G0015060	52	FCD_00025998	Fm.07G0005330
53	FCD_00007177	Fh.01G0007310	53	FCD_00026008	Fm.07G0005410
54	FCD_00025998	Fh.14G0011830	54	FCD_00015493	Fm.03G0002920
55	FCD_00026008	Fh.14G0011740	55	FCD_00029292	Fm.03G0002380
56	FCD_00015493	Fh.03G0002160	56	FCD_00024817	Fm.03G0004450
57	FCD_00020573	Fh.03G0005180	57	FCD_00008355	Fm.03G0008710
58	FCD_00024817	Fh.03G0004190	58	FCD_00008436	Fm.03G0009320
59	FCD_00008355	Fh.03G0008730	59	FCD_00002053	Fm.03G0013490
60	FCD_00008436	Fh.03G0009440	60	FCD_00002472	Fm.03G0016470
61	FCD_00002053	Fh.03G0012910	61	FCD_00001070	Fm.03G0019240
62	FCD_00002472	Fh.03G0015880	62	FCD_00001407	Fm.03G0016470
63	FCD_00001070	Fh.03G0018080	63	FCD_00014098	Fm.03G0023790
64	FCD_00001407	Fh.03G0015880	64	FCD_00004348	Fm.04G0014710
65	FCD_00014098	Fh.03G0022370	65	FCD_00004502	Fm.04G0013430
66	FCD_00004348	Fh.04G0016470	66	FCD_00004574	Fm.04G0012910
67	FCD_00004502	Fh.04G0015110	67	FCD_00015781	Fm.04G0008320
68	FCD_00004574	Fh.04G0014620	68	FCD_00009877	Fm.04G0010930
69	FCD_00015781	Fh.04G0009580	69	FCD_00016169	Fm.04G0017080
70	FCD_00009845	Fh.04G0012920	70	FCD_00016179	Fm.04G0017200
71	FCD_00009877	Fh.04G0012630	71	FCD_00016200	Fm.04G0017400
72	FCD_00016169	Fh.04G0018750	72	FCD_00009680	Fm.04G0016380
73	FCD_00016179	Fh.04G0018850	73	FCD_00009754	Fm.04G0015830
74	FCD_00016200	Fh.04G0019040	74	FCD_00001580	Fm.05G0030730
75	FCD_00009680	Fh.04G0018030	75	FCD_00001777	Fm.05G0032790
76	FCD_00009702	Fh.04G0017860	76	FCD_00001783	Fm.05G0032860
77	FCD_00009754	Fh.04G0017490	77	FCD_00019948	Fm.05G0023070
78	FCD_00001580	Fh.05G0027110	78	FCD_00011667	Fm.05G0002980
79	FCD_00001642	Fh.05G0027700	79	FCD_00011688	Fm.05G0003240
80	FCD_00001777	Fh.05G0028940	80	FCD_00017486	Fm.05G0001350
81	FCD_00001783	Fh.05G0028980	81	FCD_00006060	Fm.05G0006200
82	FCD_00001783	Fh.05G0029240	82	FCD_00006219	Fm.05G0008010
83	FCD_00019948	Fh.05G0019690	83	FCD_00013105	Fm.06G0004430
84	FCD_00011667	Fh.05G0001560	84	FCD_00013105	Fm.06G0004550
85	FCD_00011688	Fh.05G0001710	85	FCD_00012351	Fm.06G0001250
86	FCD_00017486	Fh.05G0000100	86	FCD_00017665	Fm.06G0000240
87	FCD_00006060	Fh.05G0005310	87	FCD_00003879	Fm.03G0032520
88	FCD_00006219	Fh.05G0006600	88	FCD_00003962	Fm.03G0033010
89	FCD_00008591	Fh.05G0010780	89	FCD_00004035	Fm.03G0033540
90	FCD_00013105	Fh.06G0005780	90	FCD_00004051	Fm.03G0033680
91	FCD_00012351	Fh.06G0001610	91	FCD_00009096	Fm.03G0040860
92	FCD_00017665	Fh.06G0000400	92	FCD_00003466	Fm.03G0028970
93	FCD_00010908	Fh.06G0008510	93	FCD_00010213	Fm.03G0037020
94	FCD_00014744	Fh.06G0011040	94	FCD_00010215	Fm.03G0037030
95	FCD_00026737	Fh.06G0011670	95	FCD_00010270	Fm.03G0036500
96	FCD_00024699	Fh.06G0013530	96	FCD_00007759	Fm.03G0039220
97	FCD_00026979	Fh.06G0015170	97	FCD_00007834	Fm.03G0038620
98	FCD_00003879	Fh.07G0002710	98	FCD_00022030	Fm.09G0009480
99	FCD_00003962	Fh.07G0002220	99	FCD_00022043	Fm.09G0009600
100	FCD_00004035	Fh.07G0001700	100	FCD_00011120	Fm.08G0008450
101	FCD_00004051	Fh.07G0001550	101	FCD_00017729	Fm.08G0004020
102	FCD_00009096	Fh.07G0013270	102	FCD_00017799	Fm.08G0003590
103	FCD_00003466	Fh.07G0005580	103	FCD_00026625	Fm.08G0003520
104	FCD_00003534	Fh.07G0006030	104	FCD_00013355	Fm.08G0014830
105	FCD_00010213	Fh.07G0009450	105	FCD_00013415	Fm.08G0015410
106	FCD_00010270	Fh.07G0008980	106	FCD_00023355	Fm.08G0014380
107	FCD_00007759	Fh.07G0011620	107	FCD_00020245	Fm.09G0012220
108	FCD_00007834	Fh.07G0010910	108	FCD_00020299	Fm.09G0012740
109	FCD_00022030	Fh.09G0008220	109	FCD_00029261	Fm.09G0018520
110	FCD_00022043	Fh.09G0008300	110	FCD_00034051	Fm.09G0013180
111	FCD_00021276	Fh.07G0014770	111	FCD_00012308	Fm.09G0020010
112	FCD_00024835	Fh.08G0007220	112	FCD_00022981	Fm.09G0016300
113	FCD_00011120	Fh.08G0009560	113	FCD_00022981	Fm.09G0016660
114	FCD_00017729	Fh.08G0003390	114	FCD_00028149	Fm.09G0009660
115	FCD_00017799	Fh.08G0002960	115	FCD_00028157	Fm.09G0009600
116	FCD_00026625	Fh.08G0002720	116	FCD_00016110	Fm.09G0021610
117	FCD_00013415	Fh.08G0016090	117	FCD_00010713	Fm.09G0007610
118	FCD_00023355	Fh.08G0015210	118	FCD_00010729	Fm.09G0007440
119	FCD_00020245	Fh.09G0010830	119	FCD_00008131	Fm.09G0007440
120	FCD_00020299	Fh.09G0011260	120	FCD_00008164	Fm.09G0007180
121	FCD_00029261	Fh.09G0014770	121	FCD_00008174	Fm.09G0007100
122	FCD_00012308	Fh.09G0015970	122	FCD_00008274	Fm.09G0006760
123	FCD_00022981	Fh.09G0013290	123	FCD_00017081	Fm.09G0000590
124	FCD_00028149	Fh.09G0008360	124	FCD_00019855	Fm.09G0001990
125	FCD_00028157	Fh.09G0008300	125	FCD_00019898	Fm.09G0001750
126	FCD_00016110	Fh.09G0017740
127	FCD_00010713	Fh.09G0006440
128	FCD_00008131	Fh.09G0005680
129	FCD_00008164	Fh.09G0005440
130	FCD_00008174	Fh.09G0005370
131	FCD_00008274	Fh.09G0004520
132	FCD_00017081	Fh.09G0003280
133	FCD_00019855	Fh.09G0002770
134	FCD_00019898	Fh.09G0002430
