# Supplementary material for: Genome-Wide Analysis of Anthocyanin Biosynthesis Regulatory WD40 Gene FcTTG1 and Related Family in Ficus carica L
Source: Front Plant Sci. 2022 Jul 14;13:948084. doi: 10.3389/fpls.2022.948084 (PMC9334019; doi:10.3389/fpls.2022.948084)
Supplement: Supplementary file 8 [file Table_4.XLS]

## Sheet: Sheet1
Supplementary Table 4. Sequences of 10 predicted motifs of FcWD40 proteins
Pattern	Best possible match	E-value	Width	Sites
motif1	[LI]A[ST]GSXDGT[VIL][RK][IVL]W[DN]X	2.5e-872	15	204
motif2	[YL]L[AV]S[AG][SG]XDGT[VI][KR][VL]WD	9.9e-644	15	202
motif3	[NL]LVKAWN[TV]QS[GN]A[ED]FSL[DN]GPVGQVY[AT]MIFDK[ND][IM]LF[AG]GTQ[NS]GQILAWKVSSES[EG]T	6.3e-522	53	19
motif4	NXLA[ST]G[SG]XDGX[IV]KVW	5.1e-409	15	198
motif5	[LF]XGHTGAVX[CS][LV]	2.6e-301	11	197
motif6	LS[RK][ED]L[VI][FL]LILQF[LC][DN]EE[KG]F[KN][EGQ]T[VAL]H[KM][LF]E[QR]E[CS]G[FL][FY]F[ND][ML][KEG]Y[FC]E[ED][ML][VM][LQ][SA][GA][NE]WD[EG][VAI]E[KRT]Y[LI]S[GS]FT[KR]V[DT]DNRYS[MT]KI[FY]FEI[RH]KQK[YF][LF]E[AV]LD[RKM][KLQ][DE]RAKA[VL][DE]IL[VAI][KT][DE]LKV	2.3e-332	100	8
motif7	NE[DEG]L[YF]KE[IM][TA][QR]L[LI]TLD[ND][FM]RE[NH][ED][QS]L[SV][KGS]Y[GR]DTK[ST]AR[AE][IT][MV][LT][VIL]E[LV]KKLIEANP[LI]F[RE][DEG]KL[AEKQ]FP[TS][LIV][KR][NS][SQ]RLR[TMR]LINQSLNWQH[QSV]LC[KL][NE]P[RS][PQS]NP[DQ][IV][KR]TLF[VT]DH[SV]C[GPR][NPQS]	1.7e-337	99	8
motif8	[YC]F[TL][HE][CP][NK][IL][QG]L[PY][HC]L[RA]LA[LT][LK]N[AS]M[TR][VN][CA][YV][KG][AD][KQ]N[LS]A[TI][AL][AG][NR][FW]A[RI][RL][LM][LT][ET][TI][NA][PL]T[IR][ER][NTG][HQL]A[KL][TE]A[RL][QE][VC]L[QS][AS][AS][EL][RN][NV][ML][SG][DN][VT][SN]Q[LG]N[YI][DS][FS][RF][NK]P[FS][VN][TI][CL][GH][AG][TI][YL][VK]P[IS][YA]R[GD][QS][KS][DN][AVW][SI][CS][PE][YD][CV]	3.6e-231	100	5
motif9	YDHVMSMIR[NS]SQLCGQAVIAYLQQKG[FS]PEVALHFVKDERTRFNLALESGNIQIAVASATAIDEKDHWYRLGVEALRQGNAGIVEYAYQKTKNFERLSFLY	1e-221	100	4
motif10	QTPFVKYVVWS[GT]DMENVALLSKHAIIIAS[KR]KLVHQCTLHETIRVKSGAWDDNGVFIYTTLNH[IV]KYCLPNGDSGIIRTLDVPIYITKVSGNTMFCLDRDGK	9.1e-221	100	4
